# Supplementary material for: IDH-mutant astrocytomas with primitive neuronal component have a distinct methylation profile and a higher risk of leptomeningeal spread
Source: Acta Neuropathol. 2025 Feb 3;149(1):12. doi: 10.1007/s00401-025-02849-8 (PMC11790679; doi:10.1007/s00401-025-02849-8)
Supplement: Supplementary file 1 — Supplementary file1 (XLSX 22 KB) [file 401_2025_2849_MOESM1_ESM.xlsx]

## Sheet: Tabelle1
case	IDH1	TP53	RB1	TMM	MYCN	PDGFRA	CDKN2A/B	PTEN	MGMT status	CCND2	CDK4	Chr12 loss	classifier subclass v12.8	max classifier score for subclass v12.8	diagnosis from website upload	primitive neuronal component [H&E, 1=observed]	necroses [1=observed]	multiple mitoses [1=observed]	microvascular proliferation [1=observed]	GFAP [1=expressed]	cytokeratins [1=expressed]	singular/partial TTF-1 expression [1=expressed]	IDH1 R132H [1=expressed]	Synaptophysin [1=expressed]	Chromogranin A [1=expressed]	NSE [1=expressed]	NeuN [1=expressed]	Ki67 [%], approx.	ATRX [1=expressed]	partial Olig 2 expression [1=expressed]	p53 [1=expressed]	cell wrapping [1=present]
1	p.R132H	p.R273H	p.M484Vfs*8	ATRX loss	amplified	wt/balanced	wt/balanced	wt/balanced	methylated	wt/balanced	wt/balanced	0	Medulloblastoma, SHH-activated, subtype 1	0.101114	Small-blue round cell tumor	1	0	1	1	0	0	1	1	1	NA	1	0	90	0	NA	1	1
2	p.R132H	p.R175G	p.V714*	ATRX loss, ATRX p.R1426*	wt/balanced	wt/balanced	wt/balanced	wt/balanced	unmethylated	wt/balanced	wt/balanced	1	Astrocytoma, IDH-mutant; high grade	0.998426	unknown	1	0	1	1	1	0	1	1	0	NA	0	0	90	0	NA	1	0
3	p.R132C	p.A138V	wt/balanced	ATRX loss	wt/balanced	wt/balanced	wt/balanced	wt/balanced	methylated	wt/balanced	wt/balanced	0	Astrocytoma, IDH-mutant; high grade	0.941926	malignant neuroepithelial tumor	1	1	1	1	0	0	1	0	0	0	1	0	90	0	1	1	1
4	p.R132H	p.R273C	het del	ATRX loss, ATRX p.K297X	wt/balanced	wt/balanced	wt/balanced	wt/balanced	methylated	wt/balanced	wt/balanced	1	Astrocytoma, IDH-mutant; high grade	0.99118	unknown	1	1	1	1	0	0	1	1	1	NA	1	0	90	0	1	1	1
5	p.R132H	p.R248Q	p.R455X	ATRX loss	amplified	wt/balanced	het del	wt/balanced	methylated	wt/balanced	wt/balanced	0	Astrocytoma, IDH-mutant; high grade	0.750304	high grade IDH mutant Astrocytoma with PNET component	1	1	1	1	1	0	1	1	0	0	0	0	90	0	1	1	1
6	p.R132H	p.Y163C	splice site variant	ATRX loss, ATRX frameshift mutation	wt/balanced	wt/balanced	hom del	wt/balanced	unmethylated	wt/balanced	wt/balanced	1	Astrocytoma, IDH-mutant; high grade	0.469716	unknown	1	1	1	1	0	0	1	1	1	NA	0	0	90	0	NA	1	1
7	p.R132H	p.R273C	het del	ATRX loss	wt/balanced	wt/balanced	het del	het del	methylated	wt/balanced	wt/balanced	0	Astrocytoma, IDH-mutant; high grade	0.964529	unknown	1	0	1	1	1	0	1	1	1	NA	1	1	75	0	NA	1	0
8	p.R132H	p.R273C	het del	ATRX loss, ATRX p.1426X	wt/balanced	wt/balanced	wt/balanced	wt/balanced	NA	wt/balanced	wt/balanced	0	Astrocytoma, IDH-mutant; high grade	0.999712	unknown	1	1	1	1	0	0	1	1	1	0	1	1	90	0	1	1	1
9	p.R132H	p.R248W	p.W681X	pTERT mutation	wt/balanced	wt/balanced	wt/balanced	wt/balanced	methylated	wt/balanced	wt/balanced	0	Astrocytoma, IDH-mutant; high grade	0.969922	unknown	1	1	1	1	0	0	0	1	1	NA	1	0	80	NA	NA	1	0
10	p.R132S	p.R175H	splice site variant	NA	wt/balanced	wt/balanced	het del	het del	methylated	wt/balanced	wt/balanced	1	Astrocytoma, IDH-mutant; high grade	0.999946	astrocytoma, IDH-mutant, CNS WHO grade 4	1	0	0	0	1	0	0	0	1	NA	1	0	70	NA	1	1	0
11	p.R132H	p.R273C; p.H168R	p.Y446X	ATRX loss	SNV	wt/balanced	het del	wt/balanced	methylated	wt/balanced	wt/balanced	0	Astrocytoma, IDH-mutant; high grade	0.946962	astrocytoma, IDH-mutant, CNS WHO grade 4	1	1	1	0	0	0	1	1	1	0	0	0	80	0	1	1	0
12	p.R132H	p.C135Y	wt/balanced	ATRX loss	wt/balanced	wt/balanced	wt/balanced	hom del	methylated	wt/balanced	wt/balanced	0	Astrocytoma, IDH-mutant; high grade	0.967174	astrocytoma, IDH-mutant, CNS WHO grade 4	1	1	1	1	0	NA	1	1	1	0	0	0	90	0	NA	NA	0
13	p.R132H	p.R282W	p.G442X	ATRX loss, ATRX p.R418X	amplified	wt/balanced	wt/balanced	wt/balanced	methylated	wt/balanced	wt/balanced	1	Astrocytoma, IDH-mutant; high grade	0.972866	Small-blue round cell tumor, metastasis or glioblastoma	1	1	1	1	NA	0	1	1	1	NA	NA	NA	90	0	NA	NA	1
14	p.R132H	p.R273C	p.E54X	wt	amplified	wt/balanced	wt/balanced	het del	unmethylated	wt/balanced	amplified	1	Astrocytoma, IDH-mutant; high grade	0.70625	IDH1 R132H mutated CNS embryonal tumor	1	1	1	1	NA	NA	NA	1	NA	NA	NA	NA	NA	NA	NA	NA	1
15	p.R132H	p.P151A	p.P777Lfs*16	ATRX loss, ATRX p.F2113Sfs*9	wt/balanced	wt/balanced	wt/balanced	het del	methylated	wt/balanced	wt/balanced	1	Astrocytoma, IDH-mutant; high grade	0.967814	malignant glioma	1	1	1	1	0	0	NA	1	NA	NA	NA	NA	90	0	NA	NA	1
16	p.R132H	p.S241F	splice site variant, het del	wt	wt/balanced	wt/balanced	wt/balanced	wt/balanced	methylated	wt/balanced	wt/balanced	0	Astrocytoma, IDH-mutant; high grade	0.878919	unknown	1	1	1	1	NA	NA	1	NA	NA	0	1	0	NA	NA	NA	NA	1
17	p.R132H	wt	splice site variant, het del	ATRX loss, ATRX p.E1519Gfs*5	amplified	wt/balanced	hom del	het del	methylated	wt/balanced	wt/balanced	1	Astrocytoma, IDH-mutant; high grade	0.997601	primitive neuroectodermal tumor WHO grade IV	1	1	1	1	0	0	0	1	1	0	1	0	80	0	1	0	0
18	p.R132H	p.H179R	splice site variant, het del	ATRX loss, ATRX p.F2113Sfs*9	wt/balanced	wt/balanced	wt/balanced	wt/balanced	unmethylated	wt/balanced	wt/balanced	0	Astrocytoma, IDH-mutant; high grade	0.921597	malignant recurrence of an oligoastrocytoma	1	1	1	1	0	0	0	1	1	0	0	0	90	0	1	1	0
19	p.R132H	p.R249G	het del	ATRX loss, ATRX p.L1879X	wt/balanced	wt/balanced	wt/balanced	wt/balanced	methylated	wt/balanced	wt/balanced	1	Astrocytoma, IDH-mutant; high grade	0.979995	astrocytoma, IDH-mutant, CNS WHO grade 4	1	1	1	1	0	0	1	1	1	0	0	0	90	0	1	1	1
20	NA	NA	het del	ATRX retained (external)	amplified	wt/balanced	wt/balanced	het del	unmethylated	wt/balanced	amplified	0	Astrocytoma, IDH-mutant; high grade	0.992311	malignant tumour, suspected metastasis	1	NA	NA	NA	0	0	1	1	1	1	NA	NA	80	1	NA	NA	0
21	p.R132H	p.R175H	het del	ATRX loss	wt/balanced	wt/balanced	wt/balanced	wt/balanced	methylated	wt/balanced	wt/balanced	0	Astrocytoma, IDH-mutant; high grade	0.835651	astrocytoma, IDH-mutant, CNS WHO grade 4	1	1	1	1	0	0	1	1	1	0	1	0	90	0	1	1	0
22	NA	NA	wt/balanced	NA	amplified	wt/balanced	wt/balanced	het del	methylated	amplified	amplified	0	Astrocytoma, IDH-mutant; high grade	0.495786	astrocytoma, IDH-mutant, CNS WHO grade 4	NA	NA	NA	NA	NA	NA	NA	NA	NA	NA	NA	NA	NA	NA	NA	NA	NA
23	NA	NA	het del	NA	wt/balanced	amplified	wt/balanced	wt/balanced	methylated	wt/balanced	wt/balanced	1	Astrocytoma, IDH-mutant; high grade	0.390144	unknown	NA	NA	NA	NA	NA	NA	NA	NA	NA	NA	NA	NA	NA	NA	NA	NA	NA
24	NA	NA	het del	NA	wt/balanced	wt/balanced	wt/balanced	wt/balanced	methylated	wt/balanced	wt/balanced	1	Astrocytoma, IDH-mutant; high grade	0.984497	unknown	NA	NA	NA	NA	NA	NA	NA	NA	NA	NA	NA	NA	NA	NA	NA	NA	NA
25	p.R132H	SNV	frameshift mutation, het del	ATRX frameshift mutation	wt/balanced	wt/balanced	het del	wt/balanced	methylated	wt/balanced	wt/balanced	1	Astrocytoma, IDH-mutant; high grade	0.595849	PNET	NA	NA	NA	NA	NA	NA	NA	NA	NA	NA	NA	NA	NA	NA	NA	NA	NA
26	NA	NA	het del	NA	wt/balanced	wt/balanced	wt/balanced	wt/balanced	methylated	wt/balanced	wt/balanced	0	Glioblastoma, IDH-wildtype, with primitive neuronal component	0.472876	astrocytoma, IDH-mutant, CNS WHO grade 4 with PNET component	NA	NA	NA	NA	NA	NA	NA	NA	NA	NA	NA	NA	NA	NA	NA	NA	NA
27	NA	NA	hom del	NA	wt/balanced	wt/balanced	het del	het del	methylated	wt/balanced	wt/balanced	0	Astrocytoma, IDH-mutant; high grade	0.993537	Glioblastoma, IDH mutant (WHO grade IV)_IDH1 R132H Mutation (IHC) ATRX (IHC): Loss of expression (indicates mutation)	NA	NA	NA	NA	NA	NA	NA	NA	NA	NA	NA	NA	NA	NA	NA	NA	NA
28	NA	NA	het del	NA	wt/balanced	wt/balanced	wt/balanced	wt/balanced	methylated	wt/balanced	wt/balanced	0	Astrocytoma, IDH-mutant; high grade	0.522121	astrocytoma, IDH-mutant, CNS WHO grade 4	NA	NA	NA	NA	NA	NA	NA	NA	NA	NA	NA	NA	NA	NA	NA	NA	NA
29	NA	NA	het del	NA	wt/balanced	wt/balanced	wt/balanced	wt/balanced	methylated	wt/balanced	wt/balanced	1	Astrocytoma, IDH-mutant; high grade	0.987457	Glioma	NA	NA	NA	NA	NA	NA	NA	NA	NA	NA	NA	NA	NA	NA	NA	NA	NA
30	NA	NA	het del	NA	wt/balanced	wt/balanced	het del	wt/balanced	methylated	wt/balanced	wt/balanced	1	Medulloblastoma, SHH-activated, subtype 1	0.156623	Glioma	NA	NA	NA	NA	NA	NA	NA	NA	NA	NA	NA	NA	NA	NA	NA	NA	NA
31	NA	NA	het del	NA	wt/balanced	amplified	wt/balanced	het del	methylated	wt/balanced	wt/balanced	1	Astrocytoma, IDH-mutant; high grade	0.893543	astrocytoma, IDH-mutant, CNS WHO grade 4	NA	NA	NA	NA	NA	NA	NA	NA	NA	NA	NA	NA	NA	NA	NA	NA	NA
32	NA	NA	het del	NA	wt/balanced	wt/balanced	het del	het del	methylated	wt/balanced	wt/balanced	0	Astrocytoma, IDH-mutant; high grade	0.503769	Astrocytoma (IDH1 R132H; ATRX mutated)	NA	NA	NA	NA	NA	NA	NA	NA	NA	NA	NA	NA	NA	NA	NA	NA	NA
33	NA	NA	hom del	NA	wt/balanced	wt/balanced	het del	wt/balanced	methylated	wt/balanced	wt/balanced	1	Astrocytoma, IDH-mutant; high grade	0.490665	Small cell GBM, IDH mutated, WHO grade IV	NA	NA	NA	NA	NA	NA	NA	NA	NA	NA	NA	NA	NA	NA	NA	NA	NA
34	NA	NA	het del	NA	amplified	wt/balanced	wt/balanced	het del	methylated	amplified	amplified	0	Diffuse paediatric-type high grade glioma, MYCN subtype	0.423795	unknown	NA	NA	NA	NA	NA	NA	NA	NA	NA	NA	NA	NA	NA	NA	NA	NA	NA
35	NA	NA	het del	NA	wt/balanced	wt/balanced	hom del	wt/balanced	methylated	wt/balanced	wt/balanced	0	Astrocytoma, IDH-mutant; high grade	0.659807	unknown	NA	NA	NA	NA	NA	NA	NA	NA	NA	NA	NA	NA	NA	NA	NA	NA	NA
36	NA	NA	wt/balanced	NA	wt/balanced	wt/balanced	het del	wt/balanced	methylated	wt/balanced	wt/balanced	1	Glioblastoma, IDH-wildtype, with primitive neuronal component	0.60696	A IDH	NA	NA	NA	NA	NA	NA	NA	NA	NA	NA	NA	NA	NA	NA	NA	NA	NA
37	NA	NA	het del	NA	wt/balanced	wt/balanced	wt/balanced	wt/balanced	unmethylated	wt/balanced	wt/balanced	1	Astrocytoma, IDH-mutant; high grade	0.691762	unknown	NA	NA	NA	NA	NA	NA	NA	NA	NA	NA	NA	NA	NA	NA	NA	NA	NA
38	NA	NA	hom del	NA	wt/balanced	wt/balanced	het del	wt/balanced	methylated	wt/balanced	wt/balanced	1	Medulloblastoma, SHH-activated, subtype 1	0.126787	Glioma	NA	NA	NA	NA	NA	NA	NA	NA	NA	NA	NA	NA	NA	NA	NA	NA	NA
39	NA	NA	het del	NA	wt/balanced	wt/balanced	wt/balanced	wt/balanced	methylated	wt/balanced	wt/balanced		Astrocytoma, IDH-mutant; high grade	0.508828	brain tumor	NA	NA	NA	NA	NA	NA	NA	NA	NA	NA	NA	NA	NA	NA	NA	NA	NA
40	NA	NA	het del	NA	wt/balanced	wt/balanced	het del	wt/balanced	methylated	wt/balanced	wt/balanced	0	Astrocytoma, IDH-mutant; high grade	0.995449	unknown	NA	NA	NA	NA	NA	NA	NA	NA	NA	NA	NA	NA	NA	NA	NA	NA	NA
41	NA	NA	hom del	NA	wt/balanced	wt/balanced	wt/balanced	het del	methylated	wt/balanced	wt/balanced	1	Astrocytoma, IDH-mutant; high grade	0.998751	unknown	NA	NA	NA	NA	NA	NA	NA	NA	NA	NA	NA	NA	NA	NA	NA	NA	NA
42	NA	NA	wt/balanced	NA	amplified	wt/balanced	wt/balanced	het del	methylated	wt/balanced	wt/balanced	1	Astrocytoma, IDH-mutant; high grade	0.999954	unknown	NA	NA	NA	NA	NA	NA	NA	NA	NA	NA	NA	NA	NA	NA	NA	NA	NA
43	NA	NA	het del	NA	wt/balanced	wt/balanced	wt/balanced	het del	methylated	wt/balanced	wt/balanced	1	Astrocytoma, IDH-mutant; high grade	0.994608	NA | GBM	NA	NA	NA	NA	NA	NA	NA	NA	NA	NA	NA	NA	NA	NA	NA	NA	NA
44	NA	NA	het del	NA	wt/balanced	wt/balanced	wt/balanced	wt/balanced	methylated	amplified	wt/balanced	1	Astrocytoma, IDH-mutant; high grade	0.975341	unknown	NA	NA	NA	NA	NA	NA	NA	NA	NA	NA	NA	NA	NA	NA	NA	NA	NA
45	NA	NA	hom del	NA	wt/balanced	wt/balanced	wt/balanced	hom del	methylated	amplified	wt/balanced	0	Astrocytoma, IDH-mutant; high grade	0.999814	unknown	NA	NA	NA	NA	NA	NA	NA	NA	NA	NA	NA	NA	NA	NA	NA	NA	NA
46	NA	NA	het del	NA	wt/balanced	wt/balanced	wt/balanced	het del	methylated	wt/balanced	wt/balanced	0	Astrocytoma, IDH-mutant; high grade	0.997192	unknown	NA	NA	NA	NA	NA	NA	NA	NA	NA	NA	NA	NA	NA	NA	NA	NA	NA
47	NA	NA	het del	NA	wt/balanced	wt/balanced	wt/balanced	wt/balanced	methylated	wt/balanced	wt/balanced	1	Astrocytoma, IDH-mutant; high grade	0.992222	Glioblastoma, IDH-mutant	NA	NA	NA	NA	NA	NA	NA	NA	NA	NA	NA	NA	NA	NA	NA	NA	NA
48	NA	NA	het del	NA	amplified	wt/balanced	wt/balanced	het del	methylated	wt/balanced	wt/balanced	1	Astrocytoma, IDH-mutant; high grade	0.999785	glioma	NA	NA	NA	NA	NA	NA	NA	NA	NA	NA	NA	NA	NA	NA	NA	NA	NA
49	NA	NA	het del	NA	amplified	wt/balanced	wt/balanced	het del	methylated	wt/balanced	wt/balanced	0	Astrocytoma, IDH-mutant; high grade	0.962257	brain tumor	NA	NA	NA	NA	NA	NA	NA	NA	NA	NA	NA	NA	NA	NA	NA	NA	NA
50	NA	NA	wt/balanced	NA	amplified	wt/balanced	het del	het del	methylated	wt/balanced	wt/balanced	1	Astrocytoma, IDH-mutant; high grade	0.999897	A IDH	NA	NA	NA	NA	NA	NA	NA	NA	NA	NA	NA	NA	NA	NA	NA	NA	NA
51	NA	NA	wt/balanced	NA	amplified	wt/balanced	het del	het del	methylated	amplified	amplified	1	Astrocytoma, IDH-mutant; high grade	0.915213	PNET DD GBM	NA	NA	NA	NA	NA	NA	NA	NA	NA	NA	NA	NA	NA	NA	NA	NA	NA
IDH-mutant astrocytomas with primitive neuronal component have a distinct methylation profile and a higher risk of leptomeningeal spread, Acta Neuropathologica, Hinz et al, Abigail K. Suwala, Im Neuenheimer Feld 224, 69120 Heidelberg, Germany, phone: +4962215637884, Fax: +496221564566, Abigail.Suwala@med.uni-heidelberg.de
